# Supplementary material for: Phenotypic and genomic characterization of azole resistance in Portuguese Candida parapsilosis isolates
Source: Front Fungal Biol. 2025 Dec 10;6:1713961. doi: 10.3389/ffunb.2025.1713961 (PMC12727964; doi:10.3389/ffunb.2025.1713961)
Supplement: Supplementary file 1 — List of the 145 C. parapsilosis isolates screened in this study and respective metadata. Results of antifungal susceptibility tests are also presented, as well as information on the WGS-based clade attribution. [file Table1.xlsx]

## Sheet: Supplementary_file_1
Isolate number	Source	Country	Year	Susceptibility Tests (screening)	MIC (mg/L)	Subjected to WGS	Genomic clade (Bergin et al. 2022)	Genomic clade (Schikora-Tamarit & Gabaldón, 2024)	BioProject	ENA accession
CpPT03083	Nail	Portugal	2003	-		No	-	-
CpPT03084	Nail	Portugal	2003	-		No	-	-
CpPT03085	Nail	Portugal	2003	-		No	-	-
CpPT03086	Stool	Portugal	2003	-		No	-	-
CpPT03087	Vaginal exudate	Portugal	2003	-		No	-	-
CpPT03088	Vaginal exudate	Portugal	2003	-		No	-	-
CpPT03089	Vaginal exudate	Portugal	2003	-		No	-	-
CpPT03090	Fingernail	Portugal	2003	+	2	No	-	-
CpPT03091	Skin	Portugal	2003	-		No	-	-
CpPT03092	Blood	Portugal	2002	-		No	-	-
CpPT03093	Blood	Portugal	2002	-		No	-	-
CpPT03094	Blood	Portugal	2003	-		No	-	-
CpPT03095	Isolated from environment - Beach sand	Portugal	NA	-		No	-	-
CpPT03096	Isolated from environment - Beach sand	Portugal	NA	-		No	-	-
CpPT03097	Blood culture Central venous catheter	Portugal	2005	-		No	-	-
CpPT03098	Pus	Portugal	2005	-		No	-	-
CpPT03099	Urine	Portugal	2005	-		No	-	-
CpPT03100	Isolate of unknown biological product from Gastroenterology patient	Portugal	2005	-		No	-	-
CpPT03101	Isolate of unknown biological product from pulmonology patient	Portugal	2005	-		No	-	-
CpPT03102	Hemoculture	Portugal	2006	-		No	-	-
CpPT03103	Blood	Portugal	2006	-		No	-	-
CpPT03104	Blood	Portugal	2007	-		No	-	-
CpPT03105	Isolate from environment - Beach sand	Portugal	NA	-		No	-	-
CpPT03106	Peritoneal dialysis fluid	Portugal	NA	-		No	-	-
CpPT03107	Blood	Portugal	NA	-		No	-	-
CpPT03108	Blood	Portugal	NA	-		No	-	-
CpPT03109	Blood	Portugal	NA	-		No	-	-
CpPT03110	Blood	Portugal	NA	-		No	-	-
CpPT03111	Blood	Portugal	NA	-		No	-	-
CpPT03112	Blood	Portugal	NA	-		No	-	-
CpPT03113	Isolated from hospital environment - Ward tap	Portugal	2007	-		No	-	-
CpPT03114	Isolated from hospital environment - Ward door handle	Portugal	2007	-		No	-	-
CpPT03115	Isolated from hospital environment - Patient toilet	Portugal	2007	-		No	-	-
CpPT03116	Isolated from hospital environment - Bedside table	Portugal	2007	-		No	-	-
CpPT03117	Isolated from hospital environment - Single room door handle	Portugal	2007	-		No	-	-
CpPT03118	Hospital environment insulation - Treatment room tap	Portugal	2008	-		No	-	-
CpPT03119	Isolated from hospital environment - WC door handle	Portugal	2007	-		No	-	-
CpPT03120	Isolated from hospital environment - Treatment trolley	Portugal	2007	-		No	-	-
CpPT03121	Isolated from hospital environment - Nurse's hand	Portugal	2007	-		No	-	-
CpPT03122	Isolated from hospital environment - Bedside table	Portugal	2007	-		No	-	-
CpPT03123	Isolated from hospital environment - Air in single room	Portugal	2008	-		No	-	-
CpPT03124	Isolated from hospital environment - Treatment room tap	Portugal	2007	-		No	-	-
CpPT03125	Isolated from hospital environment - Patient shower	Portugal	2008	-		No	-	-
CpPT03126	Isolated from hospital environment - Ward air	Portugal	2007	-		No	-	-
CpPT03127	Isolated from hospital environment - Water in ward	Portugal	2008	-		No	-	-
CpPT03128	Isolated from hospital environment - Nurse's hand	Portugal	2007	-		No	-	-
CpPT03129	Isolated from hospital environment - Nurse's hand	Portugal	2007	-		No	-	-
CpPT03130	Isolated from hospital environment - Nurse's hand	Portugal	2007	-		No	-	-
CpPT03131	Isolated from hospital environment - Bedside table	Portugal	2007	-		No	-	-
CpPT03132	Isolated from hospital environment - Bedside table	Portugal	2007	-		No	-	-
CpPT03133	Isolated from hospital environment - Patient toilet water	Portugal	2008	-		No	-	-
CpPT17001	Toenail	Portugal	2024	-		No	-	-
CpPT17002	Right toenail	Portugal	2024	-		No	-	-
CpPT17003	Right toenail	Portugal	2024	-		No	-	-
CpPT17004	Exudate from injury	Portugal	2024	-		No	-	-
CpPT17005	Right toenail	Portugal	2024	-		No	-	-
CpPT17006	Vaginal exudate	Portugal	2024	-		No	-	-
CpPT17007	Vaginal exudate	Portugal	2024	-		No	-	-
CpPT17008	Vaginal exudate	Portugal	2024	-		No	-	-
CpPT17009	Vaginal exudate	Portugal	2024	-		No	-	-
CpPT17010	Right toenail	Portugal	2024	-		No	-	-
CpPT17011	Hemoculture	Portugal	2024	+	0.25	No	-	-
CpPT17012	Thoracic valve	Portugal	2022	+	32	Yes	5	2	PRJEB64175	ERR15652563
CpPT17013	1st fingernail of right hand	Portugal	2024	-		No	-	-
CpPT17014	Left toenail	Portugal	2024	-		No	-	-
CpPT17015	Isolate of unknown biological product from Cardio-Thoracic Surgery patient	Portugal	2022	+	16	Yes	5	2	PRJEB64175	ERR15652564
CpPT17016	Toenail	Portugal	2022	-		No	-	-
CpPT17017	Right toenail	Portugal	2022	-		No	-	-
CpPT17018	Right toenail	Portugal	2022	-		No	-	-
CpPT17019	Right toenail	Portugal	2022	-		No	-	-
CpPT17020	Fingernail	Portugal	2022	-		No	-	-
CpPT17021	Isolate of unknown biological product	Portugal	2022	+	64	Yes	5	2	PRJEB64175	ERR15652565
CpPT17022	Toenail	Portugal	2022	-		No	-	-
CpPT17023	Right toenail	Portugal	2022	-		No	-	-
CpPT17024	Right toenail	Portugal	2022	+	1	No	-	-
CpPT17025	Exudate from injury	Portugal	2022	-		No	-	-
CpPT17026	Right toenail	Portugal	2022	-		No	-	-
CpPT17027	Vaginal exudate	Portugal	2022	-		No	-	-
CpPT17028	Vaginal exudate	Portugal	2022	-		No	-	-
CpPT17029	Vaginal exudate	Portugal	2022	-		No	-	-
CpPT17030	Vaginal exudate	Portugal	2022	-		No	-	-
CpPT17031	Right toenail	Portugal	2023	-		No	-	-
CpPT17032	Hemoculture	Portugal	2023	-		No	-	-
CpPT17033	Thoracic valve	Portugal	2023	-		No	-	-
CpPT17034	1st fingernail of right hand	Portugal	2023	-		No	-	-
CpPT17035	Left toenail	Portugal	2023	-		No	-	-
CpPT17036	Isolate of unknown biological product from Cardio-Thoracic Surgery patient	Portugal	2023	-		No	-	-
CpPT17037	Toenail	Portugal	2023	-		No	-	-
CpPT17038	Right toenail	Portugal	2023	-		No	-	-
CpPT17039	Right toenail	Portugal	2023	+	1	Yes	5	2	PRJEB64175	ERR15652566
CpPT17040	Right toenail	Portugal	2023	-		Yes	5	2	PRJEB64175	ERR15652567
CpPT17041	Vaginal exudate	Portugal	2023	-		Yes	1	4	PRJEB64175	ERR15652568
CpPT17042	Isolate of unknown biological product	Portugal	2024	-		No	-	-
CpPT17043	Fingernail	Portugal	2023	-		No	-	-
CpPT17044	Bronchial secretions	Portugal	2023	-		No	-	-
CpPT17045	Vaginal exudate	Portugal	2023	-		Yes	5	2	PRJEB64175	ERR15652569
CpPT17046	Right toenail	Portugal	2023	-		Yes	5	2	PRJEB64175	ERR15652570
CpPT17047	Right toenail	Portugal	2023	-		No	-	-
CpPT17048	Fingernail	Portugal	2023	-		Yes	5	2	PRJEB64175	ERR15652571
CpPT17049	Isolate of unknown biological product from neurosurgery patient	Portugal	2023	+	32	Yes	5	2	PRJEB64175	ERR15652572
CpPT17050	Fingernail	Portugal	2023	-		Yes	5	2	PRJEB64175	ERR15652573
CpPT17051	Vaginal exudate	Portugal	2023	-		No	-	-
CpPT17052	Vaginal exudate	Portugal	2023	+	1	No	-	-
CpPT17053	Right toenail	Portugal	2023	-		No	-	-
CpPT17054	Right toenail	Portugal	2023	-		No	-	-
CpPT17055	3rd toenail	Portugal	2023	-		No	-	-
CpPT17056	Right toenail	Portugal	2023	-		No	-	-
CpPT17057	Left toenail	Portugal	2023	-		No	-	-
CpPT17058	Trunk skin	Portugal	2023	-		No	-	-
CpPT17059	Toenail	Portugal	2023	-		No	-	-
CpPT17060	Right toenail	Portugal	2023	+	32	No	-	-
CpPT17061	Left fingernail	Portugal	2023	-		No	-	-
CpPT17062	Blood culture	Portugal	2023	+	1	No	-	-
CpPT17063	4th fingernail	Portugal	2023	-		No	-	-
CpPT17064	Left toenail	Portugal	2023	-		No	-	-
CpPT17065	Right toenail	Portugal	2023	-		No	-	-
CpPT17066	Left toenail	Portugal	2023	-		No	-	-
CpPT17067	1st toenail	Portugal	2023	+	0.25	No	-	-
CpPT17068	Isolate of unknown biological product	Portugal	2023	+	1	No	-	-
CpPT17069	Right toenail	Portugal	2023	+	4	Yes	5	2	PRJEB64175	ERR15652574
CpPT17070	1st fingernail	Portugal	2023	-		No	-	-
CpPT17071	Fingernail	Portugal	2023	-		No	-	-
CpPT17072	3rd fingernail	Portugal	2023	-		No	-	-
CpPT17073	Left toenail	Portugal	2023	-		No	-	-
CpPT17074	Skin	Portugal	2023	-		No	-	-
CpPT17075	Nail	Portugal	2023	-		No	-	-
CpPT17076	5th fingernail	Portugal	2023	-		No	-	-
CpPT17077	Right toenail	Portugal	2024	-		No	-	-
CpPT17078	Vaginal exudate	Portugal	2024	-		No	-	-
CpPT17079	Biopsy	Portugal	2024	+	0.5	No	-	-
CpPT17080	Vaginal exudate	Portugal	2024	-		No	-	-
CpPT17081	Left toenail	Portugal	2024	+	2	No	-	-
CpPT17082	Foot skin	Portugal	2024	+	0.25	No	-	-
CpPT17134	Vaginal exudate	Portugal	2024	-		No	-	-
CpPT17135	1st toenail	Portugal	2024	-		No	-	-
CpPT17136	Isolate of unknown biological product	Portugal	2024	-		No	-	-
CpPT17137	Vaginal exudate	Portugal	2024	-		No	-	-
CpPT17138	Heart valve	Portugal	2017	+	4	Yes	4	3	PRJEB64175	ERR15652575
CpPT17139	Hemoculture	Portugal	2022	+	32	Yes	5	2	PRJEB64175	ERR15652576
CpPT17140	Isolate of unknown biological product	Portugal	2024	+	32	Yes	5	2	PRJEB64175	ERR15652577
CpPT17141	Electro catheter tip	Portugal	2023	-		No	-	-
CpPT17142	Hemoculture	Portugal	2018	+	128	Yes	5	2	PRJEB64175	ERR15652578
CpPT17143	Heart valve - Intensive Care Unit 2	Portugal	2024	+	64	Yes	5	2	PRJEB64175	ERR15652579
CpPT17144	Heart valve - Intensive Care Unit 1	Portugal	2024	+	4	Yes	*	*	*	*
CpPT17145	Ear exudate	Portugal	2023	-		No	-	-
* The WGS data of this isolate did not pass the quality control due to a contamination. This isolate was discarded from WGS analysis.

## Sheet: Folha1
CpPT17012	Thoracic valve	Clinical	Portugal	2022
CpPT17015	Isolate of unknown biological product from Cardio-Thoracic Surgery patient	Clinical	Portugal	2022
CpPT17021	Isolate of unknown biological product	Clinical	Portugal	2022
CpPT17039	Right toenail	Clinical	Portugal	2023
CpPT17040	Right toenail	Clinical	Portugal	2023
CpPT17041	Vaginal exudate	Clinical	Portugal	2023
CpPT17045	Vaginal exudate	Clinical	Portugal	2023
CpPT17046	Right toenail	Clinical	Portugal	2023
CpPT17048	Fingernail	Clinical	Portugal	2023
CpPT17049	Isolate of unknown biological product from neurosurgery patient	Clinical	Portugal	2023
CpPT17050	Fingernail	Clinical	Portugal	2023
CpPT17069	Right toenail	Clinical	Portugal	2023
CpPT17138	Heart valve	Clinical	Portugal	2017
CpPT17139	Hemoculture	Clinical	Portugal	2022
CpPT17140	Isolate of unknown biological product	Clinical	Portugal	2024
CpPT17142	Hemoculture	Clinical	Portugal	2018
CpPT17143	Heart valve - Intensive Care Unit 2	Clinical	Portugal	2024

## Sheet: Folha2
	CpPT17012	ERR15652563
	CpPT17015	ERR15652564
	CpPT17021	ERR15652565
	CpPT17039	ERR15652566
	CpPT17040	ERR15652567
	CpPT17041	ERR15652568
	CpPT17045	ERR15652569
	CpPT17046	ERR15652570
	CpPT17048	ERR15652571
	CpPT17049	ERR15652572
	CpPT17050	ERR15652573
	CpPT17069	ERR15652574
	CpPT17138	ERR15652575
	CpPT17139	ERR15652576
	CpPT17140	ERR15652577
	CpPT17142	ERR15652578
	CpPT17143	ERR15652579
