# Supplementary material for: Phenotypic and genomic characterization of azole resistance in Portuguese Candida parapsilosis isolates
Source: Front Fungal Biol. 2025 Dec 10;6:1713961. doi: 10.3389/ffunb.2025.1713961 (PMC12727964; doi:10.3389/ffunb.2025.1713961)
Supplement: Supplementary file 2 — List of the 66 C. parapsilosis isolates retrieved from public databases and respective metadata. Information on the WGS-based clade attribution is also provided. [file Table2.xlsx]

## Sheet: Supplementary_file_2
Isolate number	Source	Country	Year	Genomic clade (Bergin et al. 2022)	Genomic clade (Schikora-Tamarit & Gabaldón, 2024)
ERR263533	Stool	Italy	2013	4	3
ERR263536	Stool	Italy	2013	2	1
SRR8984820	nd	USA	NA	1	4
SRR8984824	nd	USA	NA	1	4
SRR8984826	nd	USA	NA	1	4
SRR8984830	nd	USA	NA	1	4
SRR8984834	nd	USA	NA	1	4
SRR3715819	nd	nd	NA	1	4
SRR3715820	nd	nd	NA	1	4
SRR7898455	nd	Hungary	2016	2	1
SRR7898456	nd	Hungary	2016	2	1
SRR7898457	nd	Puerto Rico	2005	2	1
SRR7898458	nd	Hungary	2016	2	1
SRR8466795	Nose	Germany	2017	4	3
SRR8466796	Blood	Germany	2017	4	3
SRR8466797	Nose	Germany	2017	5	2
SRR8466798	Respiratory tract	Germany	2017	4	3
SRR8466799	Respiratory tract	Germany	2017	5	2
SRR10147627	Orbital tissue	USA	NA	5	2
SRR10147628	Stool	Puerto Rico	NA	2	1
SRR10335715	Stool	USA	2017	1	4
SRR10335716	Stool	USA	2017	1	4
SRR10335717	Stool	USA	2017	1	4
SRR10335719	Stool	USA	2017	1	4
SRR10335730	Stool	USA	2017	1	4
SRR10335741	Stool	USA	2017	1	4
SRR10335751	Blood	USA	NA	1	4
SRR10335752	Stool	USA	2017	1	4
SRR10335753	Stool	USA	2017	1	4
SRR10335754	Stool	USA	2017	1	4
SRR10335755	Stool	USA	2017	1	4
SRR10335756	Stool	USA	2017	1	4
SRR10335757	Stool	USA	2017	1	4
SRR10335758	Stool	USA	2017	1	4
SRR10335759	Stool	USA	2017	4	3
SRR10335760	Stool	USA	2017	1	4
SRR10335761	Stool	USA	2017	4	3
SRR10335762	Stool	USA	2017	4	3
SRR10335763	Stool	USA	2017	1	4
SRR10335764	Stool	USA	2017	4	3
SRR10335765	Stool	USA	2017	1	4
SRR10335766	Stool	USA	2017	4	3
SRR10335767	Stool	USA	2017	4	3
SRR10335768	Stool	USA	2017	4	3
SRR10335769	Stool	USA	2017	5	2
SRR10335770	Blood	USA	NA	1	4
SRR10335771	Blood	USA	NA	1	4
SRR10335772	Stool	USA	2017	1	4
SRR10335773	Stool	USA	2017	1	4
SRR10335774	Stool	USA	2017	1	4
SRR10335775	Stool	USA	2017	1	4
SRR14902712	Blood	Spain	2007	3	5
SRR14902713	Blood	Spain	2007	3	5
SRR14902714	Blood	Spain	2009	3	5
SRR14902715	Blood	Spain	2009	3	5
SRR14902716	Blood	Spain	2009	3	5
SRR14902717	Blood	Spain	2008	3	5
SRR14902718	Blood	Spain	2008	3	5
SRR14902719	Blood	Spain	2008	3	5
SRR14902721	Blood	Spain	2008	3	5
SRR14902722	Blood	Spain	2007	3	5
SRR14902723	Blood	Spain	2007	3	5
SRR14902724	Blood	Spain	2007	3	5
SRR14902725	Blood	Spain	2007	3	5
SRR14902726	Blood	Spain	2009	3	5
SRR14902727	Blood	Spain	2007	3	5
NA - not available
